# Supplementary material for: Optimal measurement method for anterior instability on stress radiographs in anterior cruciate ligament tear: Considering the effect of static anterior tibial subluxation
Source: PLoS One. 2024 Sep 17;19(9):e0310428. doi: 10.1371/journal.pone.0310428 (PMC11407638; doi:10.1371/journal.pone.0310428)
Supplement: S1 File — (ZIP) [file pone.0310428.s001.zip]

Archive with 7 entries (6 files):
- Supporting information/
- Supporting information/auc_plot_data.csv
- __MACOSX/Supporting information/._auc_plot_data.csv
- Supporting information/AUC_plot.R
- __MACOSX/Supporting information/._AUC_plot.R
- Supporting information/load_dd.csv
- __MACOSX/Supporting information/._load_dd.csv
