# Supplementary material for: Optimal measurement method for anterior instability on stress radiographs in anterior cruciate ligament tear: Considering the effect of static anterior tibial subluxation
Source: PLoS One. 2024 Sep 17;19(9):e0310428. doi: 10.1371/journal.pone.0310428 (PMC11407638; doi:10.1371/journal.pone.0310428)
Supplement: S1 File — (ZIP) [file pone.0310428.s001.zip › Supporting information/auc_plot_data.csv]

cutoff	auc1	auc2	p_value (log)
10	0.925974026	0.836363636	5.016522603
11	0.92526455	0.834656085	5.031640844
12	0.944121916	0.852685051	4.864618586
13	0.943786982	0.849852071	4.972450646
14	0.941538462	0.843846154	4.994093104
15	0.941915228	0.844583987	4.960022715
16	0.941915228	0.844583987	4.960022715
17	0.941915228	0.844583987	4.960022715
18	0.940705128	0.841346154	4.971861527
19	0.939443535	0.83797054	4.984285906
20	0.93812709	0.834448161	4.997340415
21	0.93812709	0.834448161	4.997340415
22	0.936752137	0.830769231	5.01107426
23	0.938282648	0.822898032	5.523624464
24	0.936813187	0.818681319	5.543784023
25	0.935272045	0.816135084	5.528382406
26	0.935272045	0.816135084	5.528382406
27	0.935272045	0.816135084	5.528382406
28	0.935272045	0.816135084	5.528382406
29	0.935272045	0.816135084	5.528382406
30	0.934615385	0.8125	5.666862379
31	0.932938856	0.807692308	5.691674101
32	0.932938856	0.807692308	5.691674101
33	0.932938856	0.807692308	5.691674101
34	0.932938856	0.807692308	5.691674101
35	0.932938856	0.807692308	5.691674101
36	0.932938856	0.807692308	5.691674101
37	0.932938856	0.807692308	5.691674101
38	0.932938856	0.807692308	5.691674101
39	0.932938856	0.807692308	5.691674101
40	0.932938856	0.807692308	5.691674101
41	0.932938856	0.807692308	5.691674101
42	0.932938856	0.807692308	5.691674101
43	0.933198381	0.802631579	5.926119585
44	0.933198381	0.802631579	5.926119585
45	0.933198381	0.802631579	5.926119585
46	0.933198381	0.802631579	5.926119585
47	0.933198381	0.802631579	5.926119585
48	0.933198381	0.802631579	5.926119585
49	0.933198381	0.802631579	5.926119585
50	0.933198381	0.802631579	5.926119585
51	0.933198381	0.802631579	5.926119585
52	0.933198381	0.802631579	5.926119585
53	0.933198381	0.802631579	5.926119585
54	0.933198381	0.802631579	5.926119585
55	0.933198381	0.802631579	5.926119585
56	0.931392931	0.797297297	5.956865517
57	0.929487179	0.791666667	5.989771958
58	0.929487179	0.791666667	5.989771958
59	0.929487179	0.791666667	5.989771958
60	0.929487179	0.791666667	5.989771958
61	0.929487179	0.791666667	5.989771958
62	0.929487179	0.791666667	5.989771958
63	0.929487179	0.791666667	5.989771958
64	0.929487179	0.791666667	5.989771958
65	0.930995475	0.785067873	6.276723111
66	0.930995475	0.785067873	6.276723111
67	0.930995475	0.785067873	6.276723111
68	0.930995475	0.785067873	6.276723111
69	0.930995475	0.785067873	6.276723111
70	0.93006993	0.784382284	6.173885008
71	0.93006993	0.784382284	6.173885008
72	0.93006993	0.784382284	6.173885008
73	0.93006993	0.784382284	6.173885008
74	0.93006993	0.784382284	6.173885008
75	0.93006993	0.784382284	6.173885008
76	0.93006993	0.784382284	6.173885008
77	0.927884615	0.778846154	6.217942363
78	0.927884615	0.778846154	6.217942363
79	0.925558313	0.772952854	6.259860347
80	0.925558313	0.772952854	6.259860347
81	0.925558313	0.772952854	6.259860347
82	0.925558313	0.772952854	6.259860347
83	0.925558313	0.772952854	6.259860347
84	0.925558313	0.772952854	6.259860347
85	0.925558313	0.772952854	6.259860347
86	0.925558313	0.772952854	6.259860347
87	0.925558313	0.772952854	6.259860347
88	0.925558313	0.772952854	6.259860347
89	0.923076923	0.765384615	6.313042524
90	0.923076923	0.765384615	6.313042524
91	0.923076923	0.765384615	6.313042524
92	0.923076923	0.765384615	6.313042524
93	0.936339523	0.787798408	5.739612302
94	0.936339523	0.787798408	5.739612302
95	0.936339523	0.787798408	5.739612302
96	0.936339523	0.787798408	5.739612302
97	0.936339523	0.787798408	5.739612302
98	0.936339523	0.787798408	5.739612302
99	0.936339523	0.787798408	5.739612302
100	0.936339523	0.787798408	5.739612302
101	0.936339523	0.787798408	5.739612302
102	0.936339523	0.787798408	5.739612302
103	0.936339523	0.787798408	5.739612302
104	0.936339523	0.787798408	5.739612302
105	0.936339523	0.787798408	5.739612302
106	0.936339523	0.787798408	5.739612302
107	0.936339523	0.787798408	5.739612302
108	0.936339523	0.787798408	5.739612302
109	0.936339523	0.787798408	5.739612302
110	0.936339523	0.787798408	5.739612302
111	0.936339523	0.787798408	5.739612302
112	0.936339523	0.787798408	5.739612302
113	0.936339523	0.787798408	5.739612302
114	0.934065934	0.78021978	5.789187643
115	0.934065934	0.78021978	5.789187643
116	0.934065934	0.78021978	5.789187643
117	0.934065934	0.78021978	5.789187643
118	0.934065934	0.78021978	5.789187643
119	0.934065934	0.78021978	5.789187643
120	0.934065934	0.78021978	5.789187643
121	0.934065934	0.78021978	5.789187643
122	0.934065934	0.78021978	5.789187643
123	0.934065934	0.78021978	5.789187643
124	0.934065934	0.78021978	5.789187643
125	0.934065934	0.78021978	5.789187643
126	0.934065934	0.78021978	5.789187643
127	0.934065934	0.78021978	5.789187643
128	0.934065934	0.78021978	5.789187643
129	0.931428571	0.771428571	5.854602256
130	0.931428571	0.771428571	5.854602256
131	0.931428571	0.771428571	5.854602256
132	0.931428571	0.771428571	5.854602256
133	0.931428571	0.771428571	5.854602256
134	0.931428571	0.771428571	5.854602256
135	0.931428571	0.771428571	5.854602256
136	0.931428571	0.771428571	5.854602256
137	0.931428571	0.771428571	5.854602256
138	0.931428571	0.771428571	5.854602256
139	0.928571429	0.767857143	5.82573415
140	0.928571429	0.767857143	5.82573415
141	0.928571429	0.767857143	5.82573415
142	0.928571429	0.767857143	5.82573415
143	0.928571429	0.767857143	5.82573415
144	0.928571429	0.767857143	5.82573415
145	0.928571429	0.767857143	5.82573415
146	0.928571429	0.767857143	5.82573415
147	0.928571429	0.767857143	5.82573415
148	0.928571429	0.767857143	5.82573415
149	0.928571429	0.75931677	6.049122004
150	0.928571429	0.75931677	6.049122004
151	0.928571429	0.75931677	6.049122004
152	0.928571429	0.75931677	6.049122004
153	0.928571429	0.75931677	6.049122004
154	0.928571429	0.75931677	6.049122004
155	0.928571429	0.75931677	6.049122004
156	0.928571429	0.75931677	6.049122004
157	0.928571429	0.75931677	6.049122004
158	0.928571429	0.75931677	6.049122004
159	0.928571429	0.75931677	6.049122004
160	0.928571429	0.75931677	6.049122004
161	0.928571429	0.75931677	6.049122004
162	0.928571429	0.75931677	6.049122004
163	0.928571429	0.75931677	6.049122004
164	0.928571429	0.75931677	6.049122004
165	0.928571429	0.75931677	6.049122004
166	0.928571429	0.75931677	6.049122004
167	0.928571429	0.75931677	6.049122004
168	0.928571429	0.75931677	6.049122004
169	0.928571429	0.75931677	6.049122004
170	0.928571429	0.75931677	6.049122004
171	0.928571429	0.75931677	6.049122004
172	0.928571429	0.75931677	6.049122004
173	0.928571429	0.75931677	6.049122004
174	0.928571429	0.75931677	6.049122004
175	0.928571429	0.75931677	6.049122004
176	0.928571429	0.75931677	6.049122004
177	0.928571429	0.75931677	6.049122004
178	0.928571429	0.75931677	6.049122004
179	0.928571429	0.75	6.096780264
180	0.928571429	0.75	6.096780264
181	0.925925926	0.740740741	6.158685577
182	0.923076923	0.730769231	6.227193674
183	0.923076923	0.730769231	6.227193674
184	0.923076923	0.730769231	6.227193674
185	0.923809524	0.748571429	5.545550592
186	0.923809524	0.748571429	5.545550592
187	0.923809524	0.748571429	5.545550592
188	0.92	0.74	5.547710935
189	0.92	0.74	5.547710935
190	0.92	0.74	5.547710935
191	0.92	0.74	5.547710935
192	0.927083333	0.76875	4.745184618
193	0.927083333	0.76875	4.745184618
194	0.927083333	0.76875	4.745184618
195	0.927083333	0.76875	4.745184618
196	0.927083333	0.76875	4.745184618
197	0.927083333	0.76875	4.745184618
198	0.927083333	0.76875	4.745184618
199	0.927083333	0.76875	4.745184618
200	0.927083333	0.76875	4.745184618
201	0.929824561	0.760964912	5.123514217
202	0.929824561	0.760964912	5.123514217
203	0.929824561	0.760964912	5.123514217
204	0.929824561	0.760964912	5.123514217
205	0.929824561	0.760964912	5.123514217
206	0.929824561	0.760964912	5.123514217
207	0.929824561	0.760964912	5.123514217
208	0.929824561	0.760964912	5.123514217
209	0.923273657	0.734015345	5.293240381
210	0.923273657	0.734015345	5.293240381
211	0.923273657	0.734015345	5.293240381
212	0.923273657	0.734015345	5.293240381
213	0.923273657	0.734015345	5.293240381
214	0.923273657	0.734015345	5.293240381
215	0.923273657	0.734015345	5.293240381
216	0.923273657	0.734015345	5.293240381
217	0.923273657	0.734015345	5.293240381
218	0.923273657	0.734015345	5.293240381
219	0.923273657	0.734015345	5.293240381
220	0.923273657	0.734015345	5.293240381
221	0.923273657	0.734015345	5.293240381
222	0.923273657	0.734015345	5.293240381
223	0.923273657	0.734015345	5.293240381
224	0.923273657	0.734015345	5.293240381
225	0.923273657	0.734015345	5.293240381
226	0.918478261	0.720108696	5.330692992
227	0.918478261	0.720108696	5.330692992
228	0.918478261	0.720108696	5.330692992
229	0.918478261	0.720108696	5.330692992
230	0.918478261	0.720108696	5.330692992
231	0.918478261	0.720108696	5.330692992
232	0.918478261	0.720108696	5.330692992
233	0.918478261	0.720108696	5.330692992
234	0.918478261	0.720108696	5.330692992
235	0.918478261	0.720108696	5.330692992
236	0.918478261	0.720108696	5.330692992
237	0.918478261	0.720108696	5.330692992
238	0.918478261	0.720108696	5.330692992
239	0.918478261	0.720108696	5.330692992
240	0.918478261	0.720108696	5.330692992
241	0.918478261	0.720108696	5.330692992
242	0.918478261	0.720108696	5.330692992
243	0.918478261	0.720108696	5.330692992
244	0.918478261	0.720108696	5.330692992
245	0.918478261	0.720108696	5.330692992
246	0.918478261	0.720108696	5.330692992
247	0.918478261	0.720108696	5.330692992
248	0.918478261	0.720108696	5.330692992
249	0.918478261	0.720108696	5.330692992
250	0.918478261	0.720108696	5.330692992
251	0.918478261	0.720108696	5.330692992
252	0.918478261	0.720108696	5.330692992
253	0.918478261	0.720108696	5.330692992
254	0.918478261	0.720108696	5.330692992
255	0.918478261	0.720108696	5.330692992
256	0.918478261	0.720108696	5.330692992
257	0.918478261	0.720108696	5.330692992
258	0.918478261	0.720108696	5.330692992
259	0.918478261	0.720108696	5.330692992
260	0.918478261	0.720108696	5.330692992
261	0.918478261	0.720108696	5.330692992
262	0.918478261	0.720108696	5.330692992
263	0.918478261	0.720108696	5.330692992
264	0.918478261	0.720108696	5.330692992
265	0.918478261	0.720108696	5.330692992
266	0.918478261	0.720108696	5.330692992
267	0.914772727	0.707386364	5.39963505
268	0.914772727	0.707386364	5.39963505
269	0.914772727	0.707386364	5.39963505
270	0.914772727	0.707386364	5.39963505
271	0.914772727	0.707386364	5.39963505
272	0.914772727	0.707386364	5.39963505
273	0.914772727	0.707386364	5.39963505
274	0.914772727	0.707386364	5.39963505
275	0.914772727	0.707386364	5.39963505
276	0.914772727	0.707386364	5.39963505
277	0.914772727	0.707386364	5.39963505
278	0.914772727	0.707386364	5.39963505
279	0.914772727	0.707386364	5.39963505
280	0.914772727	0.707386364	5.39963505
281	0.914772727	0.707386364	5.39963505
282	0.914772727	0.707386364	5.39963505
283	0.914772727	0.707386364	5.39963505
284	0.914772727	0.707386364	5.39963505
285	0.914772727	0.707386364	5.39963505
286	0.914772727	0.707386364	5.39963505
287	0.914772727	0.707386364	5.39963505
288	0.914772727	0.707386364	5.39963505
289	0.914772727	0.707386364	5.39963505
290	0.914772727	0.707386364	5.39963505
291	0.914772727	0.707386364	5.39963505
292	0.909090909	0.706060606	5.037381489
293	0.909090909	0.706060606	5.037381489
294	0.909090909	0.706060606	5.037381489
295	0.909090909	0.706060606	5.037381489
296	0.909090909	0.706060606	5.037381489
297	0.909090909	0.706060606	5.037381489
298	0.909090909	0.706060606	5.037381489
299	0.909090909	0.706060606	5.037381489
300	0.909090909	0.706060606	5.037381489
301	0.909090909	0.706060606	5.037381489
302	0.909090909	0.706060606	5.037381489
303	0.909090909	0.706060606	5.037381489
304	0.909090909	0.706060606	5.037381489
305	0.909090909	0.706060606	5.037381489
306	0.909090909	0.706060606	5.037381489
307	0.909090909	0.706060606	5.037381489
308	0.909090909	0.706060606	5.037381489
309	0.909090909	0.706060606	5.037381489
310	0.909090909	0.706060606	5.037381489
311	0.909090909	0.706060606	5.037381489
312	0.909090909	0.706060606	5.037381489
313	0.909090909	0.706060606	5.037381489
314	0.909090909	0.706060606	5.037381489
315	0.915584416	0.727272727	4.389450326
316	0.915584416	0.727272727	4.389450326
317	0.914965986	0.714285714	4.635689155
318	0.914965986	0.714285714	4.635689155
319	0.914965986	0.714285714	4.635689155
320	0.914965986	0.714285714	4.635689155
321	0.914965986	0.714285714	4.635689155
322	0.914965986	0.714285714	4.635689155
323	0.914965986	0.714285714	4.635689155
324	0.914965986	0.714285714	4.635689155
325	0.914965986	0.714285714	4.635689155
326	0.914965986	0.714285714	4.635689155
327	0.914965986	0.714285714	4.635689155
328	0.908424908	0.692307692	4.77545616
329	0.908424908	0.692307692	4.77545616
330	0.908424908	0.692307692	4.77545616
331	0.908424908	0.692307692	4.77545616
332	0.908424908	0.692307692	4.77545616
333	0.908424908	0.692307692	4.77545616
334	0.908424908	0.692307692	4.77545616
335	0.908424908	0.692307692	4.77545616
336	0.908424908	0.692307692	4.77545616
337	0.908424908	0.692307692	4.77545616
338	0.908424908	0.692307692	4.77545616
339	0.908424908	0.692307692	4.77545616
340	0.908424908	0.692307692	4.77545616
341	0.908424908	0.692307692	4.77545616
342	0.908424908	0.692307692	4.77545616
343	0.908424908	0.692307692	4.77545616
344	0.908424908	0.692307692	4.77545616
345	0.915384615	0.692307692	5.066741805
346	0.915384615	0.692307692	5.066741805
347	0.915384615	0.692307692	5.066741805
348	0.915384615	0.692307692	5.066741805
349	0.915384615	0.692307692	5.066741805
350	0.915384615	0.692307692	5.066741805
351	0.915384615	0.692307692	5.066741805
352	0.915384615	0.692307692	5.066741805
353	0.915384615	0.692307692	5.066741805
354	0.915384615	0.692307692	5.066741805
355	0.915384615	0.692307692	5.066741805
356	0.915384615	0.692307692	5.066741805
357	0.915384615	0.692307692	5.066741805
358	0.915384615	0.692307692	5.066741805
359	0.915384615	0.692307692	5.066741805
360	0.915384615	0.692307692	5.066741805
361	0.915384615	0.692307692	5.066741805
362	0.915384615	0.692307692	5.066741805
363	0.915384615	0.692307692	5.066741805
364	0.908333333	0.729166667	4.399752059
365	0.908333333	0.729166667	4.399752059
366	0.908333333	0.729166667	4.399752059
367	0.903508772	0.714912281	4.45711205
368	0.903508772	0.714912281	4.45711205
369	0.903508772	0.714912281	4.45711205
370	0.903508772	0.714912281	4.45711205
371	0.903508772	0.714912281	4.45711205
372	0.903508772	0.714912281	4.45711205
373	0.901960784	0.696078431	4.604739654
374	0.901960784	0.696078431	4.604739654
375	0.901960784	0.696078431	4.604739654
376	0.895833333	0.677083333	4.695874558
377	0.905555556	0.672222222	5.094843762
378	0.905555556	0.672222222	5.094843762
379	0.905555556	0.672222222	5.094843762
380	0.905555556	0.672222222	5.094843762
381	0.928571429	0.69047619	5.328769922
382	0.928571429	0.69047619	5.328769922
383	0.928571429	0.69047619	5.328769922
384	0.928571429	0.69047619	5.328769922
385	0.929487179	0.737179487	4.517988894
386	0.929487179	0.737179487	4.517988894
387	0.929487179	0.737179487	4.517988894
388	0.929487179	0.737179487	4.517988894
389	0.929487179	0.737179487	4.517988894
390	0.929487179	0.737179487	4.517988894
391	0.929487179	0.737179487	4.517988894
392	0.929487179	0.737179487	4.517988894
393	0.929487179	0.737179487	4.517988894
394	0.929487179	0.737179487	4.517988894
395	0.929487179	0.737179487	4.517988894
396	0.929487179	0.737179487	4.517988894
397	0.929487179	0.737179487	4.517988894
398	0.929487179	0.737179487	4.517988894
399	0.929487179	0.737179487	4.517988894
400	0.929487179	0.737179487	4.517988894
401	0.929487179	0.737179487	4.517988894
402	0.929487179	0.737179487	4.517988894
403	0.929487179	0.737179487	4.517988894
404	0.929487179	0.737179487	4.517988894
405	0.929487179	0.737179487	4.517988894
406	0.929487179	0.737179487	4.517988894
407	0.944055944	0.769230769	3.763054162
408	0.938461538	0.753846154	3.812818425
409	0.938461538	0.753846154	3.812818425
410	0.938461538	0.753846154	3.812818425
411	0.938461538	0.753846154	3.812818425
412	0.938461538	0.753846154	3.812818425
413	0.931623932	0.760683761	3.361653539
414	0.931623932	0.760683761	3.361653539
415	0.931623932	0.760683761	3.361653539
416	0.931623932	0.760683761	3.361653539
417	0.931623932	0.760683761	3.361653539
418	0.931623932	0.760683761	3.361653539
419	0.931623932	0.760683761	3.361653539
420	0.931623932	0.760683761	3.361653539
421	0.931623932	0.760683761	3.361653539
422	0.931623932	0.760683761	3.361653539
423	0.931623932	0.760683761	3.361653539
424	0.931623932	0.760683761	3.361653539
425	0.931623932	0.760683761	3.361653539
426	0.931623932	0.760683761	3.361653539
427	0.931623932	0.760683761	3.361653539
428	0.931623932	0.760683761	3.361653539
429	0.931623932	0.760683761	3.361653539
430	0.931623932	0.760683761	3.361653539
431	0.931623932	0.760683761	3.361653539
432	0.931623932	0.760683761	3.361653539
433	0.931623932	0.760683761	3.361653539
434	0.931623932	0.760683761	3.361653539
435	0.931623932	0.760683761	3.361653539
436	0.931623932	0.760683761	3.361653539
437	0.931623932	0.760683761	3.361653539
438	0.931623932	0.760683761	3.361653539
439	0.931623932	0.760683761	3.361653539
440	0.931623932	0.760683761	3.361653539
441	0.931623932	0.760683761	3.361653539
442	0.931623932	0.760683761	3.361653539
443	0.931623932	0.760683761	3.361653539
444	0.931623932	0.760683761	3.361653539
445	0.931623932	0.760683761	3.361653539
446	0.931623932	0.760683761	3.361653539
447	0.931623932	0.760683761	3.361653539
448	0.931623932	0.760683761	3.361653539
449	0.931623932	0.760683761	3.361653539
450	0.931623932	0.760683761	3.361653539
451	0.931623932	0.760683761	3.361653539
452	0.931623932	0.760683761	3.361653539
453	0.931623932	0.760683761	3.361653539
454	0.931623932	0.760683761	3.361653539
455	0.925925926	0.759259259	3.224694256
456	0.925925926	0.759259259	3.224694256
457	0.925925926	0.759259259	3.224694256
458	0.925925926	0.759259259	3.224694256
459	0.925925926	0.759259259	3.224694256
460	0.925925926	0.759259259	3.224694256
461	0.925925926	0.759259259	3.224694256
462	0.925925926	0.759259259	3.224694256
463	0.925925926	0.759259259	3.224694256
464	0.925925926	0.759259259	3.224694256
465	0.925925926	0.759259259	3.224694256
466	0.925925926	0.759259259	3.224694256
467	0.925925926	0.759259259	3.224694256
468	0.925925926	0.759259259	3.224694256
469	0.925925926	0.759259259	3.224694256
470	0.925925926	0.759259259	3.224694256
471	0.925925926	0.759259259	3.224694256
472	0.925925926	0.759259259	3.224694256
473	0.925925926	0.759259259	3.224694256
474	0.925925926	0.759259259	3.224694256
475	0.925925926	0.759259259	3.224694256
476	0.925925926	0.759259259	3.224694256
477	0.925925926	0.759259259	3.224694256
478	0.925925926	0.759259259	3.224694256
479	0.925925926	0.759259259	3.224694256
480	0.925925926	0.759259259	3.224694256
481	0.925925926	0.759259259	3.224694256
482	0.925925926	0.759259259	3.224694256
483	0.925925926	0.759259259	3.224694256
484	0.925925926	0.759259259	3.224694256
485	0.925925926	0.759259259	3.224694256
486	0.925925926	0.759259259	3.224694256
487	0.925925926	0.759259259	3.224694256
488	0.925925926	0.759259259	3.224694256
489	0.925925926	0.759259259	3.224694256
490	0.925925926	0.759259259	3.224694256
491	0.925925926	0.759259259	3.224694256
492	0.925925926	0.759259259	3.224694256
493	0.925925926	0.759259259	3.224694256
494	0.925925926	0.759259259	3.224694256
495	0.925925926	0.759259259	3.224694256
496	0.925925926	0.759259259	3.224694256
497	0.925925926	0.759259259	3.224694256
498	0.925925926	0.759259259	3.224694256
499	0.925925926	0.759259259	3.224694256
500	0.925925926	0.759259259	3.224694256
501	0.925925926	0.759259259	3.224694256
502	0.925925926	0.759259259	3.224694256
503	0.925925926	0.759259259	3.224694256
504	0.925925926	0.759259259	3.224694256
505	0.925925926	0.759259259	3.224694256
506	0.925925926	0.759259259	3.224694256
507	0.925925926	0.759259259	3.224694256
508	0.925925926	0.759259259	3.224694256
509	0.925925926	0.759259259	3.224694256
510	0.925925926	0.759259259	3.224694256
511	0.925925926	0.759259259	3.224694256
512	0.925925926	0.759259259	3.224694256
513	0.925925926	0.759259259	3.224694256
514	0.925925926	0.759259259	3.224694256
515	0.925925926	0.759259259	3.224694256
516	0.925925926	0.759259259	3.224694256
517	0.925925926	0.759259259	3.224694256
518	0.925925926	0.759259259	3.224694256
519	0.925925926	0.759259259	3.224694256
520	0.925925926	0.759259259	3.224694256
521	0.925925926	0.759259259	3.224694256
522	0.925925926	0.759259259	3.224694256
523	0.925925926	0.759259259	3.224694256
524	0.925925926	0.759259259	3.224694256
525	0.925925926	0.759259259	3.224694256
526	0.925925926	0.759259259	3.224694256
527	0.925925926	0.759259259	3.224694256
528	0.925925926	0.759259259	3.224694256
529	0.925925926	0.759259259	3.224694256
530	0.925925926	0.759259259	3.224694256
531	0.925925926	0.759259259	3.224694256
532	0.925925926	0.759259259	3.224694256
533	0.925925926	0.759259259	3.224694256
534	0.925925926	0.759259259	3.224694256
535	0.925925926	0.759259259	3.224694256
536	0.925925926	0.759259259	3.224694256
537	0.925925926	0.759259259	3.224694256
538	0.925925926	0.759259259	3.224694256
539	0.916666667	0.770833333	2.654478851
540	0.916666667	0.770833333	2.654478851
541	0.916666667	0.770833333	2.654478851
542	0.916666667	0.770833333	2.654478851
543	0.916666667	0.770833333	2.654478851
544	0.916666667	0.770833333	2.654478851
545	0.916666667	0.770833333	2.654478851
546	0.916666667	0.770833333	2.654478851
547	0.916666667	0.770833333	2.654478851
548	0.916666667	0.770833333	2.654478851
549	0.916666667	0.770833333	2.654478851
550	0.916666667	0.770833333	2.654478851
551	0.916666667	0.770833333	2.654478851
552	0.916666667	0.770833333	2.654478851
553	0.916666667	0.770833333	2.654478851
554	0.916666667	0.770833333	2.654478851
555	0.916666667	0.770833333	2.654478851
556	0.916666667	0.770833333	2.654478851
557	0.916666667	0.770833333	2.654478851
558	0.916666667	0.770833333	2.654478851
559	0.916666667	0.770833333	2.654478851
560	0.916666667	0.770833333	2.654478851
561	0.916666667	0.770833333	2.654478851
562	0.916666667	0.770833333	2.654478851
563	0.916666667	0.770833333	2.654478851
564	0.916666667	0.770833333	2.654478851
565	0.916666667	0.770833333	2.654478851
566	0.916666667	0.770833333	2.654478851
567	0.916666667	0.770833333	2.654478851
568	0.916666667	0.770833333	2.654478851
569	0.916666667	0.770833333	2.654478851
570	0.916666667	0.770833333	2.654478851
571	0.916666667	0.770833333	2.654478851
572	0.916666667	0.770833333	2.654478851
573	0.916666667	0.770833333	2.654478851
574	0.916666667	0.770833333	2.654478851
575	0.916666667	0.770833333	2.654478851
576	0.916666667	0.770833333	2.654478851
577	0.916666667	0.770833333	2.654478851
578	0.916666667	0.770833333	2.654478851
579	0.916666667	0.770833333	2.654478851
580	0.916666667	0.770833333	2.654478851
581	0.916666667	0.770833333	2.654478851
582	0.916666667	0.770833333	2.654478851
583	0.916666667	0.770833333	2.654478851
584	0.916666667	0.770833333	2.654478851
585	0.916666667	0.770833333	2.654478851
586	0.916666667	0.770833333	2.654478851
587	0.916666667	0.770833333	2.654478851
588	0.916666667	0.770833333	2.654478851
589	0.916666667	0.770833333	2.654478851
590	0.916666667	0.770833333	2.654478851
591	0.916666667	0.770833333	2.654478851
592	0.916666667	0.770833333	2.654478851
593	0.916666667	0.770833333	2.654478851
594	0.916666667	0.770833333	2.654478851
595	0.916666667	0.770833333	2.654478851
596	0.916666667	0.770833333	2.654478851
597	0.916666667	0.770833333	2.654478851
598	0.916666667	0.770833333	2.654478851
599	0.916666667	0.770833333	2.654478851
600	0.916666667	0.770833333	2.654478851
601	0.916666667	0.770833333	2.654478851
602	0.916666667	0.770833333	2.654478851
603	0.916666667	0.770833333	2.654478851
604	0.916666667	0.770833333	2.654478851
605	0.916666667	0.770833333	2.654478851
606	0.916666667	0.770833333	2.654478851
607	0.916666667	0.770833333	2.654478851
608	0.916666667	0.770833333	2.654478851
609	0.916666667	0.770833333	2.654478851
610	0.916666667	0.770833333	2.654478851
611	0.916666667	0.770833333	2.654478851
612	0.916666667	0.770833333	2.654478851
613	0.904761905	0.75	2.538907001
614	0.904761905	0.75	2.538907001
615	0.904761905	0.75	2.538907001
616	0.904761905	0.75	2.538907001
617	0.904761905	0.75	2.538907001
618	0.904761905	0.75	2.538907001
619	0.904761905	0.75	2.538907001
620	0.904761905	0.75	2.538907001
621	0.904761905	0.75	2.538907001
622	0.904761905	0.75	2.538907001
623	0.904761905	0.75	2.538907001
624	0.904761905	0.75	2.538907001
625	0.904761905	0.75	2.538907001
626	0.904761905	0.75	2.538907001
627	0.904761905	0.75	2.538907001
628	0.904761905	0.75	2.538907001
629	0.904761905	0.75	2.538907001
630	0.904761905	0.75	2.538907001
631	0.904761905	0.75	2.538907001
632	0.904761905	0.75	2.538907001
633	0.904761905	0.75	2.538907001
634	0.904761905	0.75	2.538907001
635	0.904761905	0.75	2.538907001
636	0.904761905	0.75	2.538907001
637	0.904761905	0.75	2.538907001
638	0.904761905	0.75	2.538907001
639	0.904761905	0.75	2.538907001
640	0.904761905	0.75	2.538907001
641	0.904761905	0.75	2.538907001
642	0.904761905	0.75	2.538907001
643	0.904761905	0.75	2.538907001
644	0.896103896	0.727272727	2.584629745
645	0.896103896	0.727272727	2.584629745
646	0.896103896	0.727272727	2.584629745
647	0.896103896	0.727272727	2.584629745
648	0.896103896	0.727272727	2.584629745
649	0.896103896	0.727272727	2.584629745
650	0.896103896	0.727272727	2.584629745
651	0.896103896	0.727272727	2.584629745
652	0.896103896	0.727272727	2.584629745
653	0.896103896	0.727272727	2.584629745
654	0.896103896	0.727272727	2.584629745
655	0.896103896	0.727272727	2.584629745
656	0.885714286	0.728571429	2.407310428
657	0.885714286	0.728571429	2.407310428
658	0.885714286	0.728571429	2.407310428
659	0.885714286	0.728571429	2.407310428
660	0.885714286	0.728571429	2.407310428
661	0.885714286	0.728571429	2.407310428
662	0.885714286	0.728571429	2.407310428
663	0.885714286	0.728571429	2.407310428
664	0.885714286	0.728571429	2.407310428
665	0.885714286	0.728571429	2.407310428
666	0.885714286	0.728571429	2.407310428
667	0.885714286	0.728571429	2.407310428
668	0.885714286	0.728571429	2.407310428
669	0.885714286	0.728571429	2.407310428
670	0.885714286	0.728571429	2.407310428
671	0.885714286	0.728571429	2.407310428
672	0.885714286	0.728571429	2.407310428
673	0.885714286	0.728571429	2.407310428
674	0.885714286	0.728571429	2.407310428
675	0.885714286	0.728571429	2.407310428
676	0.885714286	0.728571429	2.407310428
677	0.885714286	0.728571429	2.407310428
678	0.885714286	0.728571429	2.407310428
679	0.885714286	0.728571429	2.407310428
680	0.885714286	0.728571429	2.407310428
681	0.885714286	0.728571429	2.407310428
682	0.885714286	0.728571429	2.407310428
683	0.873015873	0.698412698	2.466784886
684	0.873015873	0.698412698	2.466784886
685	0.873015873	0.698412698	2.466784886
686	0.873015873	0.698412698	2.466784886
687	0.873015873	0.698412698	2.466784886
688	0.873015873	0.698412698	2.466784886
689	0.873015873	0.698412698	2.466784886
690	0.873015873	0.698412698	2.466784886
691	0.873015873	0.698412698	2.466784886
692	0.873015873	0.698412698	2.466784886
693	0.873015873	0.698412698	2.466784886
694	0.873015873	0.698412698	2.466784886
695	0.873015873	0.698412698	2.466784886
696	0.873015873	0.698412698	2.466784886
697	0.857142857	0.660714286	2.548881032
698	0.857142857	0.660714286	2.548881032
699	0.857142857	0.660714286	2.548881032
700	0.857142857	0.660714286	2.548881032
701	0.857142857	0.660714286	2.548881032
702	0.857142857	0.660714286	2.548881032
703	0.857142857	0.660714286	2.548881032
704	0.857142857	0.660714286	2.548881032
705	0.857142857	0.673469388	2.357350515
706	0.857142857	0.673469388	2.357350515
707	0.857142857	0.673469388	2.357350515
708	0.857142857	0.673469388	2.357350515
709	0.857142857	0.673469388	2.357350515
710	0.857142857	0.673469388	2.357350515
711	0.857142857	0.673469388	2.357350515
712	0.857142857	0.673469388	2.357350515
713	0.857142857	0.673469388	2.357350515
714	0.857142857	0.673469388	2.357350515
715	0.857142857	0.673469388	2.357350515
716	0.857142857	0.673469388	2.357350515
717	0.857142857	0.673469388	2.357350515
718	0.857142857	0.673469388	2.357350515
719	0.857142857	0.673469388	2.357350515
720	0.857142857	0.673469388	2.357350515
721	0.857142857	0.673469388	2.357350515
722	0.857142857	0.673469388	2.357350515
723	0.857142857	0.673469388	2.357350515
724	0.857142857	0.673469388	2.357350515
725	0.857142857	0.673469388	2.357350515
726	0.857142857	0.673469388	2.357350515
727	0.857142857	0.673469388	2.357350515
728	0.857142857	0.673469388	2.357350515
729	0.821428571	0.571428571	1.858637504
730	0.821428571	0.571428571	1.858637504
