# Supplementary material for: Optimal measurement method for anterior instability on stress radiographs in anterior cruciate ligament tear: Considering the effect of static anterior tibial subluxation
Source: PLoS One. 2024 Sep 17;19(9):e0310428. doi: 10.1371/journal.pone.0310428 (PMC11407638; doi:10.1371/journal.pone.0310428)
Supplement: S1 File — (ZIP) [file pone.0310428.s001.zip › Supporting information/AUC_plot.R]

data <- data %>%
  mutate(group = case_when(
    group %in% c(1, 2) ~ "patient",
    group == 0 ~ "control"
  ))


data_subset <- data %>%
  select(duration, load_ssd_cc, d_d_cc, group)

data_subset_sub <- data_subset %>%
  mutate(group = ifelse(group == "control", 0, 1))

cutoff = 10

data_group_1 <- data_subset_sub %>%
  filter(duration <= cutoff)

data_group_2 <- data_subset_sub %>%
  filter(duration > cutoff)

auc1 = ROC(form=group~load_ssd_cc,data=data_group_1,plot = FALSE)$AUC
auc2 = ROC(form=group~load_ssd_cc,data=data_group_2,plot = FALSE)$AUC


# Create an empty data frame
result_df <- data.frame(cutoff = numeric(), auc1 = numeric(), auc2 = numeric(), p_value = numeric())

# Loop through 1 to 500 and calculate AUC for each cutoff

for (cutoff in 10:730) {
  # Split data_subset_sub into two groups based on cutoff

  data_group <- data_subset_sub %>%
    filter(duration > cutoff)
  
  # Calculate AUC only if both groups have non-zero observations
  if (nrow(data_group) > 0) {
    # Calculate AUC for each group
    auc1 <- roc(group ~ load_ssd_cc, data_group)$auc
    auc2 <- roc(group ~ d_d_cc, data_group)$auc
    #print(auc1)
    #print(auc2)
    # Perform DeLong test
    delong_result <- roc.test(auc1, auc2, method = "delong")
    p_value <- -log(delong_result$p.value)
    
    # Add values to the result data frame
    result_df <- rbind(result_df, data.frame(cutoff = cutoff, auc1 = auc1, auc2 = auc2, p_value = p_value))
  }
}

# Plotting the result_df -> -log P value for Delong test
ggplot(result_df, aes(x = cutoff)) +
  geom_line(aes(y = p_value, color = "Group 1"), size = 1) +
  labs(title = "P-value for Delong test",
       x = "cutoff(days)",
       y = "-log(p-value)") 

# Plotting the result_df
ggplot(result_df, aes(x = cutoff)) +
  geom_line(aes(y = auc1, color = "Group 1"), size = 1) +
  geom_line(aes(y = auc2, color = "Group 2"), size = 1) +
  labs(title = "AUC by Cutoff",
       x = "Cutoff",
       y = "AUC") +
  scale_color_manual(values = c("Group 1" = "blue", "Group 2" = "red"))

## Plotting the result_df with two y-axes ##
ggplot(result_df, aes(x = cutoff)) +
  geom_line(aes(y = p_value*0.155, color = "Delong Test P-value"), size = 1) +
  geom_line(aes(y = auc1, color = "Group 1 AUC"), linetype = "solid", size = 0.5) +
  geom_line(aes(y = auc2, color = "Group 2 AUC"), linetype = "solid", size = 0.5) +
  labs(x = "Cutoff (days)",
       y = "AUC",
       color = "") +  # Remove the legend title
  scale_color_manual(values = c("Group 1 AUC" = "blue", "Group 2 AUC" = "red",
                                "Delong Test P-value" = "black"),
                     labels = c("P-value for Delong test", "Load AUC", "Load-unload AUC")) +
  theme_minimal() +
  theme(legend.position = "bottom",
        legend.title = element_blank(),  # Remove the legend title
        legend.text = element_text(face = "bold"),
        axis.title.x = element_text(face = "bold"),
        axis.title.y = element_text(face = "bold")) +
  scale_y_continuous(sec.axis = sec_axis(~./0.155, name = "-log(p-value)")) +
  geom_vline(xintercept = 180, linetype = "dashed", color = "black") +
  geom_vline(xintercept = 90, linetype = "dashed", color = "black") +
  geom_hline(yintercept = 6*0.155, linetype = "dashed", color = "black") +
  geom_text(aes(x = 55, y = 0.35, label = "90 days"),
            color = "black", size = 3, fontface = "bold") +
  geom_text(aes(x = 140, y = 0.35, label = "180 days"),
            color = "black", size = 3, fontface = "bold") +
  geom_text(aes(x = 614, y = 0.95, label = "P"),
            color = "black", size = 3, fontface = "bold.italic") +
  geom_text(aes(x = 650, y = 0.95, label = " = 0.00001"),
          color = "black", size = 3, fontface = "bold")


#title = "AUC and Delong Test",

# Save ggplot to file
#ggsave("images/plot4.jpg", plot = last_plot(), width = 4, height = 3, dpi = 300)
ggsave("images/plot_test.jpg", plot = last_plot(), width = 8, height = 6, dpi = 300)


# Create a Manhattan plot
ggplot(result_df, aes(x = cutoff, y = p_value)) +
  geom_point() +
  labs(title = "Manhattan Plot",
       x = "Cutoff (days)",
       y = "-log(p-value)") 

library("writexl")
write_xlsx(result_df, "dataframe.xlsx")
