# Supplementary material for: Optimal measurement method for anterior instability on stress radiographs in anterior cruciate ligament tear: Considering the effect of static anterior tibial subluxation
Source: PLoS One. 2024 Sep 17;19(9):e0310428. doi: 10.1371/journal.pone.0310428 (PMC11407638; doi:10.1371/journal.pone.0310428)
Supplement: S1 File — (ZIP) [file pone.0310428.s001.zip › Supporting information/load_dd.csv]

unit	specifier	a_cc	b_cc	t_to_s
1	0	5.119262895	5.618787108	12
2	0	1.258762234	2.77944888	12
3	0	-0.985428251	-5.938149069	129
4	0	-5.890937209	-1.10385857	139
5	0	1.161736178	-3.583672574	149
6	0	-10.041603	-12.33010636	179
7	0	1.835290386	0.956275881	179
8	0	-1.414901697	-3.492159352	188
9	0	1.629424677	-1.944763313	201
10	0	-3.541401516	-0.336709402	209
11	0	0.854766652	-0.638461039	209
12	0	-2.326287628	-2.371385918	226
13	0	-2.076109584	1.026101286	292
14	0	1.976849686	4.140187293	315
15	0	-2.809388852	-7.633469374	328
16	0	-3.17825356	4.994805339	364
17	0	3.110966133	3.777470231	407
18	0	0.031504757	-1.48457166	408
19	0	-1.64171247	1.827853255	413
20	0	-0.410209108	1.015904436	539
21	0	-4.761004118	-1.674997019	613
22	0	0.995309448	-1.758439527	729
23	0	-1.916751818	-0.498268199	729
24	0	1.916751818	0.498268199	729
25	0	-2.200647789	3.893361636	907
26	0	4.021155977	3.753790187	1655
27	0	1.100229417	-2.099063581	1749
28	0	-0.700611554	-2.592620247	3040
29	1	4.40823224	-2.674825608	1
30	1	4.199556202	8.613581247	7
31	1	-0.613775508	5.15815677	7
32	1	4.253412108	4.291853508	11
33	1	2.847072977	5.099237827	12
34	1	3.985334101	5.965503589	13
35	1	13.51512728	13.90596714	14
36	1	4.053302476	5.821053864	14
37	1	3.06199901	3.573826727	15
38	1	5.250421336	6.473151215	18
39	1	7.852774482	6.095564749	19
40	1	4.588318993	6.288282035	20
41	1	14.63665277	16.19786716	22
42	1	12.27927843	5.590111001	23
43	1	1.77737476	9.504011537	23
44	1	6.193987083	8.639297132	24
45	1	8.305146887	3.912172547	25
46	1	3.218310325	4.296736526	30
47	1	14.40825482	11.69435508	31
48	1	3.041847599	6.951077403	43
49	1	4.962576427	5.942574566	56
50	1	4.502395611	5.058143962	57
51	1	1.633588278	2.729173665	65
52	1	5.209844594	6.3840829	65
53	1	3.447858564	2.55645342	70
54	1	8.131544467	4.529166072	77
55	1	5.279613741	4.793239612	79
56	1	12.57657201	7.427861084	89
57	1	-0.55331241	-5.677044905	93
58	1	9.409517985	10.04808694	114
59	2	7.906338947	8.571806882	181
60	2	17.73166161	18.23274371	182
61	2	2.21262351	-1.900717913	185
62	2	1.262754087	-3.573993449	192
63	2	6.749641645	6.927403813	209
64	2	10.23423034	6.650805462	267
65	2	3.640338492	5.344941154	317
66	2	1.842968262	2.586704897	345
67	2	4.336380799	4.393058401	367
68	2	2.163162719	3.116289228	373
69	2	6.225664207	6.751401484	373
70	2	14.11684236	15.37763422	376
71	2	1.501762804	2.111864178	377
72	2	0.460140694	-0.536157402	381
73	2	3.773314449	-2.112980214	385
74	2	5.006263299	2.729412599	455
75	2	5.148066982	4.24344143	644
76	2	4.714290101	2.355902351	656
77	2	6.945221904	4.311287245	683
78	2	15.56754262	10.44673271	697
79	2	3.033300215	-0.2843842	705
80	2	2.763465375	2.335796655	2309
81	2	21.31329941	16.4768937	2516
82	2	3.75857506	0.226715396	3557
83	2	0.640476027	-3.727461046	5073
84	2	4.729723294	5.605232695	5081
85	2	3.534488378	0.754021557	6762
86	2	4.473715483	3.17248563	8337
